# Supplementary material for: Novel gene sets improve set-level classification of prokaryotic gene expression data
Source: BMC Bioinformatics. 2015 Oct 28;16:348. doi: 10.1186/s12859-015-0786-7 (PMC4625461; doi:10.1186/s12859-015-0786-7)
Supplement: Supplementary file 1 — Supplementary material. (ZIP 90 kb) [file 12859_2015_786_MOESM1_ESM.zip]

Archive with 2 entries (2 files):
- table_of_phenotypes.pdf
- wins_ties_losses.pdf
